# Supplementary material for: Immune-Proteome Profiling in Classical Hodgkin Lymphoma Tumor Diagnostic Tissue
Source: Cancers (Basel). 2021 Dec 21;14(1):9. doi: 10.3390/cancers14010009 (PMC8750205; doi:10.3390/cancers14010009)
Supplement: Supplementary file 1 [file cancers-14-00009-s001.zip]

Archive with 5 entries (5 files):
- Table_S1.pdf
- Table_S2.pdf
- Table_S3.pdf
- Table_S4.pdf
- Table_S5.pdf
